# Supplementary material for: Comparing the current short-term cancer incidence prediction models in Brazil with state-of-the-art time-series models
Source: Sci Rep. 2024 Feb 25;14:4566. doi: 10.1038/s41598-024-55230-2 (PMC10894878; doi:10.1038/s41598-024-55230-2)
Supplement: Supplementary file 1 — Supplementary Information 1. [file 41598_2024_55230_MOESM1_ESM.csv]

Year	Breast	Colorectal	Prostate	Lung	Cervical	Head	Childhood
1979	17,77	8,3	21,95	16,59	2,84	4,25	11,2
1980	21,73	12,03	14,81	20,81	6,09	5,23	8,1
1981	15,79	7,64	14,39	20,17	4,49	4,67	7,72
1982	20,43	8,97	17,53	18,31	3,32	4,6	10,86
1983	21,27	7,5	13,59	20,57	3,17	3,87	6,72
1984	18,08	8,08	12,88	20,02	4,52	3,99	11,09
1985	12,37	9,14	14,38	21,39	5,8	2,91	5,54
1986	23,27	7,52	17,59	19,29	3,91	3,62	8,84
1987	22,28	5,3	16,87	17,06	4,68	1,94	10,76
1988	18,08	7,34	12,37	20,69	4,7	3,22	8,66
1989	19,53	7,97	15,11	19,97	3,25	2,44	6,48
1990	19,86	6,29	16,29	20,97	4,47	1,98	6,49
1991	19,99	8,38	16,11	18,79	3,46	4,9	9,19
1992	15,82	6	17,01	17,06	3,94	1,72	5,65
1993	21,17	9,92	14,49	16,37	2,58	4,33	3,88
1994	21,17	10,02	15,83	20,59	4,61	3	5,81
1995	19,79	7,72	19,21	15,7	4,45	4,36	4,68
1996	16,11	10,28	15,72	17,09	2,93	2,19	5,95
1997	21,17	8,43	21,62	17,98	6,33	1,73	5,46
1998	18,26	11,31	14,44	17,21	5,15	3,28	2,5
1999	20,59	9,41	20,55	16,09	4,51	3,74	1,37
2000	17,97	9,89	15,7	18,91	3,41	3,45	6,83
2001	19,39	7,2	21,21	16,92	3,22	2,29	4,51
2002	17,31	8,29	15,39	16,97	2,91	3,51	5,52
2003	15,44	10,71	18,82	14,76	5,73	2,92	3,8
2004	17	8,09	18,97	17,53	3,99	2,92	9,74
2005	15,3	10	15,96	15,25	5,21	2,32	2,99
2006	19,39	10,77	16,59	18,33	2,46	1,94	7,86
2007	20,18	8,84	18,35	13,52	3,49	3,06	4,63
2008	19,81	8,78	11,32	15,11	4,24	2,73	1,82
2009	17,77	8,31	13,42	15,73	3,66	3,12	4,22
2010	15,64	8,84	16,2	15,5	3,81	1,67	2,05
2011	15,75	8,38	14,65	15,12	3,99	2,22	3,47
2012	14,58	9,12	12,91	15,08	6,45	2,56	5,95
2013	14,63	8,15	17,17	13,95	3	2,72	4,35
2014	20,11	10,54	14,18	11,71	4,21	2,67	1,65
2015	15,86	9,8	9,5	13,87	1,38	3,08	2,66
2016	16,09	10,47	9,54	13,01	2,92	2,19	7,15
2017	17,27	10,75	10,34	14,29	3,39	1,78	7,11
2018	15,45	10,8	10,21	13,58	1,27	1,96	1,58
2019	15,7	10,29	13,04	13,35	3,79	2,35	5,51
2020	19,46	10,31	11,86	10,33	3,68	2,52	5,23
