# Supplementary material for: Comparing the current short-term cancer incidence prediction models in Brazil with state-of-the-art time-series models
Source: Sci Rep. 2024 Feb 25;14:4566. doi: 10.1038/s41598-024-55230-2 (PMC10894878; doi:10.1038/s41598-024-55230-2)
Supplement: Supplementary file 2 — Supplementary Information 2. [file 41598_2024_55230_MOESM2_ESM.r]

########### Libraries requested ################

library(ggplot2)
library(reshape2)
library(tseries)
library(dlm)
library(forecast)
library(nnfor)
library(smooth)
library(ggeasy)
library(lmtest)

########### Data Collection ################

# all data were retrieved from https://www.inca.gov.br/MortalidadeWeb/pages/Modelo10/consultar.xhtml;jsessionid=289C9A6D91A1BFCEA8FDD2CDAE2A81A7
setwd("C:/Users/Daniel/Desktop") # set the same directory where the file Brazilian_Mortality_Cancer_Data.csv is 
Data_mortality <- read.csv2("Brazilian_Mortality_Cancer_Data.csv")

Prediction_length <- 6

I_M_ratio_by_cancer_type <- data.frame(cancer_type = colnames(Data_mortality)[-1],I_M_ratio = c(4.37,2.4,5.59,1.03,2.69,2.27,2))

Data_incidence <- cbind( Year = Data_mortality[,1], Data_mortality[,-1] * 
                                    t(matrix(rep(I_M_ratio_by_cancer_type$I_M_ratio,nrow(I_M_ratio_by_cancer_type)),
                                             nrow = nrow(I_M_ratio_by_cancer_type), ncol = nrow(Data_mortality))))

Data_incidence_training <- cbind( Year = Data_mortality[,1], Data_mortality[,-1] * 
                           t(matrix(rep(I_M_ratio_by_cancer_type$I_M_ratio,nrow(I_M_ratio_by_cancer_type)),
                                    nrow = nrow(I_M_ratio_by_cancer_type), ncol = nrow(Data_mortality))))[1:(nrow(Data_mortality)-Prediction_length),]

Data_incidence_test <- cbind( Year = Data_mortality[,1], Data_mortality[,-1] * 
                                    t(matrix(rep(I_M_ratio_by_cancer_type$I_M_ratio,nrow(I_M_ratio_by_cancer_type)),
                nrow = nrow(I_M_ratio_by_cancer_type), ncol = nrow(Data_mortality))))[(nrow(Data_mortality)-Prediction_length+1):nrow(Data_mortality),]

data_long_mortality <- reshape2::melt(Data_mortality, id = "Year")

ggplot(data_long_mortality, aes(x = Year,y = value,color = variable)) + geom_line() + 
  labs(title="ICD-10 Mortality rate-adjusted by cancer type ",x ="Year", y = "Mortality rate-adjusted by 100,000 inhabitants") +
  guides(color = guide_legend(title = "World population-adjusted mortality rate")) +
  scale_color_discrete(labels = c("Breast - C50","Colorectal - C18 to C21","Prostate - C61","Lung - C33 and C34",
                                  "Cervical - C53","Head and Neck Cancer - C00 to C10", "Childhood Cancer - C00 to C96")) +  theme_classic()

data_long_incidence <- reshape2::melt(Data_incidence, id = "Year")

ggplot(data_long_incidence, aes(x = Year,y = value,color = variable)) + geom_line() + geom_vline(xintercept=2017,linetype=2) + 
  labs(title="ICD-10 Incidence rate-adjusted by cancer type ",x ="Year", y = "Incidence rate-adjusted by 100,000 inhabitants") +
  guides(color = guide_legend(title = "World population-adjusted incidence rate")) +
  scale_color_discrete(labels = c("Breast - C50","Colorectal - C18 to C21","Prostate - C61","Lung - C33 and C34",
                                  "Cervical - C53","Head and Neck Cancer - C00 to C10", "Childhood Cancer - C00 to C96")) +  theme_classic()

########### Error evaluation and predictions matrix to storage calculated values ################

Error_Results_RMSE_in_sample<-matrix(data=0, nrow = 7,ncol = ncol(Data_incidence_training)-1)
colnames(Error_Results_RMSE_in_sample)<-colnames(Data_incidence_training)[-1]
rownames(Error_Results_RMSE_in_sample)<-c("Moving Average","ETS","ARIMA","NNETAR","TBATS", "MLP", "KF")

Teste_de_normalidade<-matrix(data=0, nrow = 7,ncol = ncol(Data_incidence_training)-1)
colnames(Teste_de_normalidade)<-colnames(Data_incidence_training)[-1]
rownames(Teste_de_normalidade)<-c("Moving Average","ETS","ARIMA","NNETAR","TBATS", "MLP", "KF")

Teste_de_student<-matrix(data=0, nrow = 7,ncol = ncol(Data_incidence_training)-1)
colnames(Teste_de_student)<-colnames(Data_incidence_training)[-1]
rownames(Teste_de_student)<-c("Moving Average","ETS","ARIMA","NNETAR","TBATS", "MLP", "KF")

Teste_de_homocedasticidade<-matrix(data=0, nrow = 7,ncol = ncol(Data_incidence_training)-1)
colnames(Teste_de_homocedasticidade)<-colnames(Data_incidence_training)[-1]
rownames(Teste_de_homocedasticidade)<-c("Moving Average","ETS","ARIMA","NNETAR","TBATS", "MLP", "KF")

Incidence_rate_forecast_to_test_frame<-matrix(data=0, nrow = 7,ncol = ncol(Data_incidence_training)-1)
colnames(Incidence_rate_forecast_to_test_frame)<-colnames(Data_incidence_training)[-1]
rownames(Incidence_rate_forecast_to_test_frame)<-c("Moving Average","ETS","ARIMA","NNETAR","TBATS", "MLP", "KF")

Incidence_rate_forecast_to_test <- do.call(list, replicate(Prediction_length, Incidence_rate_forecast_to_test_frame, simplify=FALSE))
rm(Incidence_rate_forecast_to_test_frame)


########### Forecasting methods evaluation in and out of sample ################

Time_window<-3

loctrend <- function(p) {
  dlmModPoly(2, dV=exp(p[1]), dW=exp(p[2:3]))
}

i<-1
for (i in 1:(ncol(Data_incidence_training)-1)) {
  
  serie<-ts(data = Data_incidence_training[,i+1],start = min(Data_incidence_training$Year), 
            end = max(Data_incidence_training$Year))
  
  plot(serie, main=colnames(Data_incidence_training)[i+1], ylab="IRa by 100k inhabitants", xlab="Year")
  
  Modelo_Media_Movel<-smooth::sma(serie, h=Prediction_length, order = Time_window, silent=T, level = 95)
  Modelo_ETS<-forecast::ets(serie)
  Modelo_ARIMA<-forecast::auto.arima(serie)
  Modelo_NNETAR<-forecast::nnetar(serie)
  Modelo_TBATS<-forecast::tbats(serie)
  Modelo_MLP<-fit<-nnfor::mlp(serie, hd = c(100,50,10), lags = c(1:Prediction_length),  keep=c(rep(TRUE,Prediction_length), rep(FALSE,0)), reps = 50)
  frc <- generics::forecast(fit,h=Prediction_length, PI=T)
  print(fit)
  
  fit_dlm <- dlmMLE(serie, parm=c(1,1,1), build=loctrend) 
  serie.fit <- loctrend(fit_dlm$par)
  Filt <- dlmFilter(serie, mod = serie.fit)
  Fore <- dlmForecast(Filt, nAhead = Prediction_length)
  fsd <- sqrt(unlist(Fore$Q))
  pl <- Fore$f + qnorm(0.025, sd = fsd)
  pu <- Fore$f + qnorm(0.975, sd = fsd)
  fc <- list(mean=Fore$f, lower=pl, upper=pu,
             x=serie, level=95)
  rm(fsd,pl,pu,Fore,fit_dlm,serie.fit)
  
  Error_Results_RMSE_in_sample[1,i]<-round(MLmetrics::RMSE(Modelo_Media_Movel[["fitted"]],serie), digits = 3)
  Error_Results_RMSE_in_sample[2,i]<-round(forecast::accuracy(Modelo_ETS)[2], digits = 3)
  Error_Results_RMSE_in_sample[3,i]<-round(forecast::accuracy(Modelo_ARIMA)[2], digits = 3)
  Error_Results_RMSE_in_sample[4,i]<-round(forecast::accuracy(Modelo_NNETAR)[2], digits = 3)
  Error_Results_RMSE_in_sample[5,i]<-round(forecast::accuracy(Modelo_TBATS)[2], digits = 3)
  Error_Results_RMSE_in_sample[6,i]<-round(MLmetrics::RMSE(frc[["fitted"]],serie), digits = 3)
  Error_Results_RMSE_in_sample[7,i]<-round(MLmetrics::RMSE(Filt[["m"]][-1,1],serie), digits = 3)

  forecast::checkresiduals(Modelo_Media_Movel,plot = F)
  residuals <- Modelo_Media_Movel[["residuals"]]
  ggtsdisplay(residuals, plot.type="histogram", main = "Residuals From Moving Average")
  rm(residuals)
  forecast::checkresiduals(Modelo_ETS,plot = T)
  forecast::checkresiduals(Modelo_ARIMA,plot = T)
  forecast::checkresiduals(Modelo_NNETAR,plot = T)
  forecast::checkresiduals(Modelo_TBATS,plot = T)
  forecast::checkresiduals(frc,plot = T)
  residuals <- Filt[["m"]][-1,1]-serie  # residuals(Filt, sd=FALSE)
  ggtsdisplay(residuals, plot.type="histogram", main = "Residuals From KF")
  rm(residuals)
  
  Teste_de_normalidade[1,i]<-round(shapiro.test(Modelo_Media_Movel[["residuals"]])$p.value, digits = 3)
  Teste_de_normalidade[2,i]<-round(shapiro.test(Modelo_ETS$residuals)$p.value, digits = 3)
  Teste_de_normalidade[3,i]<-round(shapiro.test(Modelo_ARIMA$residuals)$p.value, digits = 3)
  Teste_de_normalidade[4,i]<-round(shapiro.test(Modelo_NNETAR$residuals)$p.value, digits = 3)
  Teste_de_normalidade[5,i]<-round(shapiro.test(Modelo_TBATS[["errors"]])$p.value, digits = 3)
  Teste_de_normalidade[6,i]<-round(shapiro.test(frc$residuals)$p.value, digits = 3)
  Teste_de_normalidade[7,i]<-round(shapiro.test(Filt[["m"]][-1,1]-serie)$p.value, digits = 3)
  
  Teste_de_student[1,i]<-round(t.test(Modelo_Media_Movel[["residuals"]])$p.value, digits = 3)
  Teste_de_student[2,i]<-round(t.test(Modelo_ETS$residuals)$p.value, digits = 3)
  Teste_de_student[3,i]<-round(t.test(Modelo_ARIMA$residuals)$p.value, digits = 3)
  Teste_de_student[4,i]<-round(t.test(Modelo_NNETAR$residuals)$p.value, digits = 3)
  Teste_de_student[5,i]<-round(t.test(Modelo_TBATS[["errors"]])$p.value, digits = 3)
  Teste_de_student[6,i]<-round(t.test(frc$residuals)$p.value, digits = 3)
  Teste_de_student[7,i]<-round(t.test(Filt[["m"]][-1,1]-serie)$p.value, digits = 3)
  
  Teste_de_homocedasticidade[1,i]<-round(lmtest::bptest(Modelo_Media_Movel[["residuals"]]~zoo::index(Modelo_Media_Movel[["residuals"]]))$p.value, 
                                         digits = 3)
  Teste_de_homocedasticidade[2,i]<-round(lmtest::bptest(Modelo_ETS$residuals~zoo::index(Modelo_ETS$residuals))$p.value, digits = 3)
  Teste_de_homocedasticidade[3,i]<-round(lmtest::bptest(Modelo_ARIMA$residuals~zoo::index(Modelo_ARIMA$residuals))$p.value, digits = 3)
  Teste_de_homocedasticidade[4,i]<-round(lmtest::bptest(Modelo_NNETAR$residuals~zoo::index(Modelo_NNETAR$residuals))$p.value, digits = 3)
  Teste_de_homocedasticidade[5,i]<-round(lmtest::bptest(Modelo_TBATS[["errors"]]~zoo::index(Modelo_TBATS[["errors"]]))$p.value, digits = 3)
  Teste_de_homocedasticidade[6,i]<-round(lmtest::bptest(frc$residuals~zoo::index(frc$residuals))$p.value, digits = 3)
  Teste_de_homocedasticidade[7,i]<-round(lmtest::bptest(Filt[["m"]][-1,1]-serie~zoo::index(Filt[["m"]][-1,1]-serie))$p.value, digits = 3)
  
  plot(forecast::forecast(Modelo_ETS, h=Prediction_length, level=95))
  plot(forecast::forecast(Modelo_ARIMA, h=Prediction_length, level=95))
  
  ggplot(
    data.frame(real = c(fc$x,rep(NA,length(fc$mean))),
               pred = c(rep(NA,length(fc$x)),fc$mean),
               time = c(min(Data_incidence_training$Year):(max(Data_incidence_training$Year)+Prediction_length)),
               Lo95 = c(rep(NA,length(fc$x)),fc$lower),
               Hi95 = c(rep(NA,length(fc$x)),fc$upper)) 
    , aes(time, pred, group = 1)) +
    geom_point(color = "blue") +
    geom_line(aes(time, real, group = 1), color = "black")+
    geom_ribbon(aes(time, ymin = Lo95, ymax = Hi95), fill = "grey", alpha = 0.25) +
    labs(x ="", y = "") +
    ggtitle("Forcasts from KF") +
    theme_classic() +
    theme(plot.title = element_text(size = 16, face = "bold")) +
    ggeasy::easy_center_title() 
  
  plot(forecast::forecast(Modelo_TBATS, h=Prediction_length, level=95))
  plot(forecast::forecast(Modelo_NNETAR, h=Prediction_length, level=95, PI=T))
  plot(frc, h=Prediction_length, xlab= "")
  
  for (j in 1:Prediction_length) {
    Incidence_rate_forecast_to_test[[j]][1,i] <- sma(serie, h = Prediction_length, silent = T)[["forecast"]][j]
    Incidence_rate_forecast_to_test[[j]][2,i] <- forecast::forecast(Modelo_ETS, h=Prediction_length, level=95)[["mean"]][j]
    Incidence_rate_forecast_to_test[[j]][3,i] <- forecast::forecast(Modelo_ARIMA, h=Prediction_length, level=95)[["mean"]][j]
    Incidence_rate_forecast_to_test[[j]][4,i] <- forecast::forecast(Modelo_NNETAR, h=Prediction_length, level=95)[["mean"]][j]
    Incidence_rate_forecast_to_test[[j]][5,i] <- forecast::forecast(Modelo_TBATS, h=Prediction_length, level=95)[["mean"]][j]
    Incidence_rate_forecast_to_test[[j]][6,i] <- frc[["mean"]][j]
    Incidence_rate_forecast_to_test[[j]][7,i] <- fc[["mean"]][j]
  }
}

########### Forecasting results ################

Error_Results_RMSE_out_of_sample<-matrix(data=0, nrow = 7,ncol = ncol(Data_incidence)-1)
colnames(Error_Results_RMSE_out_of_sample)<-colnames(Data_incidence)[-1]
rownames(Error_Results_RMSE_out_of_sample)<-c("Moving Average","ETS","ARIMA","NNETAR","TBATS", "MLP", "KF")

i<-1
j<-1

for (i in 1:nrow(Error_Results_RMSE_out_of_sample)) {
  for (j in 1:ncol(Error_Results_RMSE_out_of_sample)) {
    Error_Results_RMSE_out_of_sample[i,j] <- round(
      MLmetrics::RMSE(
        as.numeric(cbind(Previsao = sort(rep(1:Prediction_length,nrow(Error_Results_RMSE_out_of_sample))),
          do.call(rbind, Incidence_rate_forecast_to_test))[seq(from = i, 
            by = nrow(Error_Results_RMSE_out_of_sample), length.out = Prediction_length),j+1]),
        Data_incidence_test[,-1][,j]),digits = 3)
  }
}

rm(i,j)

Error_Results_RMSE_in_sample
Error_Results_RMSE_out_of_sample

Teste_de_student
Teste_de_normalidade
Teste_de_homocedasticidade


########### Forecasting methods steps ahead ################

Incidence_rate_forecast_frame<-matrix(data=0, nrow = 7,ncol = ncol(Data_incidence)-1)
colnames(Incidence_rate_forecast_frame)<-colnames(Data_incidence)[-1]
rownames(Incidence_rate_forecast_frame)<-c("Moving Average","ETS","ARIMA","NNETAR","TBATS", "MLP", "KF")

Incidence_rate_forecast <- do.call(list, replicate(Prediction_length, Incidence_rate_forecast_frame, simplify=FALSE))
rm(Incidence_rate_forecast_frame)

Time_window<-3

loctrend <- function(p) {
  dlmModPoly(2, dV=exp(p[1]), dW=exp(p[2:3]))
}

i<-1
for (i in 1:(ncol(Data_incidence)-1)) {
  
  serie<-ts(data = Data_incidence[,i+1],start = min(Data_incidence$Year), 
            end = max(Data_incidence$Year))
  
  plot(serie, main=colnames(Data_incidence)[i+1], ylab="IRa by 100k inhabitants", xlab="Year")
  
  Modelo_Media_Movel<-smooth::sma(serie, h=Prediction_length, order = Time_window, silent=T, level = 95)
  Modelo_ETS<-forecast::ets(serie)
  Modelo_ARIMA<-forecast::auto.arima(serie)
  Modelo_NNETAR<-forecast::nnetar(serie)
  Modelo_TBATS<-forecast::tbats(serie)
  Modelo_MLP<-fit<-nnfor::mlp(serie, hd = c(100,50,10), lags = c(1:Prediction_length),  keep=c(rep(TRUE,Prediction_length), rep(FALSE,0)), reps = 50)
  frc <- generics::forecast(fit,h=Prediction_length, PI=T)
  print(fit)
  
  fit_dlm <- dlmMLE(serie, parm=c(1,1,1), build=loctrend) 
  serie.fit <- loctrend(fit_dlm$par)
  Filt <- dlmFilter(serie, mod = serie.fit)
  Fore <- dlmForecast(Filt, nAhead = Prediction_length)
  fsd <- sqrt(unlist(Fore$Q))
  pl <- Fore$f + qnorm(0.025, sd = fsd)
  pu <- Fore$f + qnorm(0.975, sd = fsd)
  fc <- list(mean=Fore$f, lower=pl, upper=pu,
             x=serie, level=95)
  rm(fsd,pl,pu,Fore,fit_dlm,serie.fit)
  
  plot(forecast(Modelo_Media_Movel))
  plot(forecast::forecast(Modelo_ETS, h=Prediction_length, level=95))
  plot(forecast::forecast(Modelo_ARIMA, h=Prediction_length, level=95))
  
  ggplot(
    data.frame(real = c(fc$x,rep(NA,length(fc$mean))),
               pred = c(rep(NA,length(fc$x)),fc$mean),
               time = c(min(Data_incidence$Year):(max(Data_incidence$Year)+Prediction_length)),
               Lo95 = c(rep(NA,length(fc$x)),fc$lower),
               Hi95 = c(rep(NA,length(fc$x)),fc$upper)) 
    , aes(time, pred, group = 1)) +
    geom_point(color = "blue") +
    geom_line(aes(time, real, group = 1), color = "black")+
    geom_ribbon(aes(time, ymin = Lo95, ymax = Hi95), fill = "grey", alpha = 0.25) +
    labs(x ="", y = "") +
    ggtitle("Forcasts from KF") +
    theme_classic() +
    theme(plot.title = element_text(size = 16, face = "bold")) +
    ggeasy::easy_center_title() 
  
  plot(forecast::forecast(Modelo_TBATS, h=Prediction_length, level=95))
  plot(forecast::forecast(Modelo_NNETAR, h=Prediction_length, level=95, PI=T))
  plot(frc, h=Prediction_length, xlab= "")
  
  for (j in 1:Prediction_length) {
    Incidence_rate_forecast[[j]][1,i] <- sma(serie, h = Prediction_length, silent = T)[["forecast"]][j]
    Incidence_rate_forecast[[j]][2,i] <- forecast::forecast(Modelo_ETS, h=Prediction_length, level=95)[["mean"]][j]
    Incidence_rate_forecast[[j]][3,i] <- forecast::forecast(Modelo_ARIMA, h=Prediction_length, level=95)[["mean"]][j]
    Incidence_rate_forecast[[j]][4,i] <- forecast::forecast(Modelo_NNETAR, h=Prediction_length, level=95)[["mean"]][j]
    Incidence_rate_forecast[[j]][5,i] <- forecast::forecast(Modelo_TBATS, h=Prediction_length, level=95)[["mean"]][j]
    Incidence_rate_forecast[[j]][6,i] <- frc[["mean"]][j]
    Incidence_rate_forecast[[j]][7,i] <- fc[["mean"]][j]
  }
}

Incidence_rate_forecast
